# Supplementary material for: Evaluation of 3D-Printed Balls with Photopolymer Resin as Grinding Medium Used to Alternatively Reduce Warmup During Dry Milling
Source: Polymers (Basel). 2025 Jun 27;17(13):1795. doi: 10.3390/polym17131795 (PMC12251631; doi:10.3390/polym17131795)
Supplement: Supplementary file 1 [file polymers-17-01795-s001.zip]

Archive with 1 entries (1 files):
- polymers-3700103-supplementary.pdf
